# Supplementary material for: Minimally Invasive Mitral Valve Surgery in Elderly Patients: Results from a Multicenter Study
Source: J Clin Med. 2024 Oct 23;13(21):6320. doi: 10.3390/jcm13216320 (PMC11545856; doi:10.3390/jcm13216320)
Supplement: Supplementary file 1 [file jcm-13-06320-s001.zip]

Archive with 1 entries (1 files):
- jcm-3206965-supplementary.pdf
